# Supplementary material for: Soil Salinization and Ancient Hulled Wheat: A Study on Antioxidant Defense Mechanisms
Source: Plants (Basel). 2025 Feb 22;14(5):678. doi: 10.3390/plants14050678 (PMC11901727; doi:10.3390/plants14050678)
Supplement: Supplementary file 1 [file plants-14-00678-s001.zip]

Archive with 2 entries (2 files):
- Supplementary materials S2-statistics.pdf
- Supplementary Materials- S1.pdf
